# Supplementary material for: Correlations between gastrointestinal and oral microbiota in children with cerebral palsy and epilepsy
Source: Front Pediatr. 2022 Nov 4;10:988601. doi: 10.3389/fped.2022.988601 (PMC9686843; doi:10.3389/fped.2022.988601)
Supplement: Supplementary file 1 [file Table1.xlsx]

## Sheet: Sheet1
Case no.	Age,y	Gender	Weight	Dental caries(No.)	Periodontitis	Refractory constipation
1	4	F	10.1	20	N	N
2	4	M	12	0	Y	N
3	5	M	8.6	12	Y	Y
4	6	F	11	2	Y	N
5	6	M	11	12	Y	Y
6	6	M	8.5	20	Y	Y
7	6	M	11	14	Y	Y
8	7	F	11	6	Y	N
9	7	M	8.5	14	Y	Y
10	8	M	16	6	Y	Y
11	9	F	15.7	3	Y	N
12	9	M	12	0	Y	N
13	9	M	12	6	Y	Y
14	9	F	12	4	Y	N
15	9	F	11.1	10	Y	N
16	10	M	14	12	Y	Y
17	11	F	16	0	Y	N
18	11	F	10	6	Y	N
19	11	M	9	3	Y	N
20	12	M	11.5	10	Y	Y
21	13	M	21	0	Y	N
22	13	F	20	8	Y	N
23	13	M	17	0	Y	N
24	14	M	15	20	Y	N
25	14	M	12.5	18	Y	N
26	14	F	19.3	28	Y	Y
27	14	M	12.6	8	Y	Y
Remark:F(female); M(male); N(no); Y(yes).
